# Supplementary material for: De novo-designed transmembrane domains tune engineered receptor functions
Source: eLife. 2022 May 4;11:e75660. doi: 10.7554/eLife.75660 (PMC9068223; doi:10.7554/eLife.75660)
Supplement: Source data 1. [file elife-75660-data1.zip]

Archive with 62 entries (56 files):
- Gels and blots for review/
- Gels and blots for review/.DS_Store
- __MACOSX/Gels and blots for review/._.DS_Store
- Gels and blots for review/Figure S3/
- Gels and blots for review/Figure 1/
- Gels and blots for review/Figure 4/
- Gels and blots for review/Figure 3/
- Gels and blots for review/Figure 2/
- Gels and blots for review/Figure S3/FigureS3_proMP1.1.tif
- __MACOSX/Gels and blots for review/Figure S3/._FigureS3_proMP1.1.tif
- Gels and blots for review/Figure S3/FigureS3_proMP1.3.tif
- __MACOSX/Gels and blots for review/Figure S3/._FigureS3_proMP1.3.tif
- Gels and blots for review/Figure S3/.DS_Store
- __MACOSX/Gels and blots for review/Figure S3/._.DS_Store
- Gels and blots for review/Figure S3/FigureS3_GpA.tif
- __MACOSX/Gels and blots for review/Figure S3/._FigureS3_GpA.tif
- Gels and blots for review/Figure S3/FigureS3_proMP1.3_annotated.ai
- __MACOSX/Gels and blots for review/Figure S3/._FigureS3_proMP1.3_annotated.ai
- Gels and blots for review/Figure S3/FigureS3_proMP1.9_annotated.ai
- __MACOSX/Gels and blots for review/Figure S3/._FigureS3_proMP1.9_annotated.ai
- Gels and blots for review/Figure S3/FigureS3_proMP1.12_annotated.ai
- __MACOSX/Gels and blots for review/Figure S3/._FigureS3_proMP1.12_annotated.ai
- Gels and blots for review/Figure S3/FigureS3_proMP1.8_annotated.ai
- __MACOSX/Gels and blots for review/Figure S3/._FigureS3_proMP1.8_annotated.ai
- Gels and blots for review/Figure S3/FigureS3_GpA_annotated.ai
- __MACOSX/Gels and blots for review/Figure S3/._FigureS3_GpA_annotated.ai
- Gels and blots for review/Figure S3/FigureS3_proMP1.12.tif
- __MACOSX/Gels and blots for review/Figure S3/._FigureS3_proMP1.12.tif
- Gels and blots for review/Figure S3/FigureS3_proMP1.9.tif
- __MACOSX/Gels and blots for review/Figure S3/._FigureS3_proMP1.9.tif
- Gels and blots for review/Figure S3/FigureS3_proMP1.8.tif
- __MACOSX/Gels and blots for review/Figure S3/._FigureS3_proMP1.8.tif
- Gels and blots for review/Figure S3/FigureS3_proMP1.1_annotated.ai
- __MACOSX/Gels and blots for review/Figure S3/._FigureS3_proMP1.1_annotated.ai
- Gels and blots for review/Figure 1/.DS_Store
- __MACOSX/Gels and blots for review/Figure 1/._.DS_Store
- Gels and blots for review/Figure 1/Fig1G_proMP1.2_annotated.ai
- __MACOSX/Gels and blots for review/Figure 1/._Fig1G_proMP1.2_annotated.ai
- Gels and blots for review/Figure 1/Fig1G_proMP1.5_annotated.ai
- __MACOSX/Gels and blots for review/Figure 1/._Fig1G_proMP1.5_annotated.ai
- Gels and blots for review/Figure 1/Fig1G_proMP1.5.tif
- Gels and blots for review/Figure 1/Fig1G_proMP1.6.tif
- Gels and blots for review/Figure 1/Fig1G_proMP1.2.tif
- __MACOSX/Gels and blots for review/Figure 1/._Fig1G_proMP1.2.tif
- Gels and blots for review/Figure 1/Fig1G_proMP1.6_annotated.ai
- __MACOSX/Gels and blots for review/Figure 1/._Fig1G_proMP1.6_annotated.ai
- Gels and blots for review/Figure 4/Figure 4c annotated.png
- __MACOSX/Gels and blots for review/Figure 4/._Figure 4c annotated.png
- Gels and blots for review/Figure 4/Figure 4c.png
- __MACOSX/Gels and blots for review/Figure 4/._Figure 4c.png
- Gels and blots for review/Figure 3/Figure 3c.png
- __MACOSX/Gels and blots for review/Figure 3/._Figure 3c.png
- Gels and blots for review/Figure 3/Figure 3c annotated.png
- __MACOSX/Gels and blots for review/Figure 3/._Figure 3c annotated.png
- Gels and blots for review/Figure 2/Figure 2C_proMPC3.1.tif
- __MACOSX/Gels and blots for review/Figure 2/._Figure 2C_proMPC3.1.tif
- Gels and blots for review/Figure 2/Figure2A_proMPC2.1_annotated.ai
- __MACOSX/Gels and blots for review/Figure 2/._Figure2A_proMPC2.1_annotated.ai
- Gels and blots for review/Figure 2/Figure 2C_proMPC3.1_annotated.ai
- __MACOSX/Gels and blots for review/Figure 2/._Figure 2C_proMPC3.1_annotated.ai
- Gels and blots for review/Figure 2/Figure2A_proMPC2.1.tif
- __MACOSX/Gels and blots for review/Figure 2/._Figure2A_proMPC2.1.tif
